# Supplementary material for: Changes to Material Phase and Morphology Due to High-Level Molybdenum Doping of ZnO Nanorods: Influence on Luminescence and Defects
Source: Materials (Basel). 2023 Apr 22;16(9):3294. doi: 10.3390/ma16093294 (PMC10178970; doi:10.3390/ma16093294)
Supplement: Supplementary file 1 [file materials-16-03294-s001.zip]

Archive with 1 entries (1 files):
- materials-2305583-supplementary.pdf
